# Supplementary material for: PCSK9 promotes atherosclerosis progression through the FOXO3a autophagy signaling pathway
Source: Front Cardiovasc Med. 2026 Jun 15;13:1836294. doi: 10.3389/fcvm.2026.1836294 (PMC13310736; doi:10.3389/fcvm.2026.1836294)
Supplement: Supplementary file 5 [file Datasheet2.xlsx]

## Sheet: Sheet1
Fig3			Adjusted P Value		Fig4			Adjusted P Value		Fig5			Adjusted P Value		S3 Fig			Adjusted P Value
Fig 3B	PCSK9	NC vs. ox-LDL	0.0007		Fig 4B	PCSK9	ox-LDLvs.ox-LDL-COS 50	<0.0001		Fig 5B	FOXO3a	NC vs. ox-LDL	<0.0001		S3 Fig B	Alizarin red S staining	19W vs. LCOS	0.0062
		ox-LDL vs. ox-LDL -si	0.0021				ox-LDLvs.ox-LDL-COS 100	0.0012				JY2 vs. ox-LDL+JY2	0.0007				19W vs. HCOS	0.0025
		ox-LDL vs. ox-LDL -oe	0.0455				ox-LDLvs.ox-LDL-COS 200	<0.0001			p-FOXO3a	NC vs. ox-LDL	0.0293				19W vs. RAPA	0.0032
Fig 3D	TLR4	NC vs. ox-LDL	0.0037		Fig 4D	PCSK9	NC vs. ox-LDL	0.0178				JY2 vs. ox-LDL+JY2	0.0012				19W vs. CQ	0.0038
		ox-LDL vs. ox-LDL -si	0.0028				ox-LDL vs. COS+ox-LDL	0.0071			PCSK9	NC vs. ox-LDL	0.0044		S3 Fig D	Oil Red O	19w vs. LCOS	<0.0001
		ox-LDL vs. ox-LDL -oe	0.0119				ox-LDL vs. ox-LDL+COS	0.0026				JY2 vs. ox-LDL+JY2	0.9666				19w vs. HCOS	0.0002
	Beclin1	NC vs. ox-LDL	0.0124				ox-LDL vs. ox-LDL+COS	0.0002		Fig 5D	FOXO3a	NC vs. ox-LDL	0.0037				19w vs. RAPA	0.0325
		ox-LDL vs. ox-LDL -si	0.0016		Fig 4F	TLR4	NC vs. ox-LDL	0.0084				ox-LDL vs. ox-LDL+oe	0.0001				19w vs. CQ	<0.0001
		ox-LDL vs. ox-LDL -oe	0.0123				ox-LDL vs. ox-LDL+COS	0.026				ox-LDL vs. ox-LDL+oe+JY2	0.0003			Immunofluorescence
	P62	NC vs. ox-LDL	0.0013			FOXO3a	NC vs. ox-LDL	<0.0001			p-FOXO3a	NC vs. ox-LDL	0.0135		S3 Fig F	PCSK9	19W vs. LCOS	<0.0001
		ox-LDL vs. ox-LDL -si	0.0195				ox-LDL vs. ox-LDL+COS	<0.0001				ox-LDL vs. ox-LDL+oe	0.0033				19W vs. HCOS	<0.0001
		ox-LDL vs. ox-LDL -oe	0.0101			Beclin1	NC vs. ox-LDL	0.0005				ox-LDL vs. ox-LDL+oe+JY2	0.0006				19W vs. RAPA	<0.0001
	LC3	NC vs. ox-LDL	<0.0001				ox-LDL vs. ox-LDL+COS	0.0018			PCSK9	NC vs. ox-LDL	0.0476				19W vs. CQ	<0.0001
		ox-LDL vs. ox-LDL -si	0.0124			PCSK9	NC vs. ox-LDL	0.0003				ox-LDL vs. ox-LDL+oe	0.0014		S3 Fig G	FOXO3a	19W vs. LCOS	0.0056
		ox-LDL vs. ox-LDL -oe	<0.0001				ox-LDL vs. ox-LDL+COS	0.0001				ox-LDL vs. ox-LDL+oe+JY2	0.0524				19W vs. HCOS	0.0006
Fig 3K	FOXO3a	NC vs. ox-LDL	0.0078		Fig 4H	Oil Red O	ND vs. 14W	<0.0001		Fig 5F	Masson staining	19W vs. LCOS	0.0013				19W vs. RAPA	0.0003
		ox-LDL vs. ox-LDL -si	0.0178				ND vs. 19W	<0.0001				19W vs. HCOS	<0.0001		S1 Fig		19W vs. CQ	0.0002
		ox-LDL vs. ox-LDL -oe	0.0124				19W vs. LCOS	<0.0001				19W vs. RAPA	0.0373		S1 Fig D	PCSK9	NC vs. si	0.0146
Fig 3E	ATG7	NC vs. ox-LDL	0.0208				19W vs. HCOS	<0.0001				19W vs. CQ	0.0028				NC vs. oe	0.003
		ox-LDL vs. ox-LDL -si	0.0228		Fig 4J	Masson staining	ND vs. 14W	0.0205				19W vs. JY2	<0.0001
		ox-LDL vs. ox-LDL -oe	0.0443				ND vs. 19W	0.0012		Fig 5H-I-K	Immunofluorescence
	ATG12	NC vs. ox-LDL	0.001				19W vs. LCOS	0.0226			PCSK9	19W vs. HCOS	0.0008
		ox-LDL vs. ox-LDL -si	0.0008				19W vs. HCOS	0.0026				19W vs. JY2	0.0013
		ox-LDL vs. ox-LDL -oe	<0.0001		Fig 4N	Oil Red O	19w vs. LCOS	0.0097			FOXO3a	19W vs. HCOS	0.0006
Fig 3G	LysoTracker staining	NC vs. ox-LDL	0.007				19w vs. HCOS	<0.0001				19W vs. JY2	0.0007
		ox-LDL vs. ox-LDL -si	0.0012		Fig 4P	Immunofluorescence					LC3	19W vs. HCOS	0.0008
		ox-LDL vs. ox-LDL -oe	0.0042			PCSK9	ND vs. 14W	<0.0001				19W vs. JY2	0.0006
Fig 3I	Tandem mRFP-GFP-LC3 assay	NC vs. ox-LDL	0.0002				ND vs. 19W	<0.0001
		ox-LDL vs. ox-LDL -si	0.0435				19W vs. LCOS	0.0027
		ox-LDL vs. ox-LDL -oe	0.005				19W vs. HCOS	0.0002
					Fig 4Q	FOXO3a	ND vs. 14W	0.0313
							ND vs. 19W	<0.0001
							19W vs. LCOS	0.0037
							19W vs. HCOS	0.0003
					Fig 4L	Alizarin red S staining	ND vs. 14W	0.007
							ND vs. 19W	<0.0001
							19W vs. LCOS	0.0131
							19W vs. HCOS	0.0014
