# Supplementary material for: PCSK9 promotes atherosclerosis progression through the FOXO3a autophagy signaling pathway
Source: Front Cardiovasc Med. 2026 Jun 15;13:1836294. doi: 10.3389/fcvm.2026.1836294 (PMC13310736; doi:10.3389/fcvm.2026.1836294)
Supplement: Supplementary file 6 [file Datasheet3.xlsx]

## Sheet: Average animal body weight
Weighing unit: gram	8W	9W	10W	11W	12W	13W	14W	15W	16W	17W	18W	19W
HD	21.75	22	24.76	25.39	26.86	28.5	29.74	31.43	32	32.68	33.36	34
ND	20.94	21.78	22.39	22.99	23.58
LCOS	20.92	22.55	24.31	25.91	27	27.98	28.25	27.82	27.24	26.61	25.84
HWOS	20.3	21.92	23.9	24.83	25.86	26.33	27.19	26.04	25.33	23.54	22.02
RAPA	19.96	22.74	24.32	25.9	27.85	29.04	30.86	31.78	32.85	33.46	34.34
CQ	21.18	22.34	23.28	24.93	25.74	26.85	27.63	26.03	25.62	24.74	23.75
JY2	21.4	21.93	23.35	24.89	25.97	26.49	27.14	27.03	26.35	25.62	24.37

## Sheet: Average animal feed consumption
Weighing unit: gram	8W	9W	10W	11W	12W	13W	14W	15W	16W	17W	18W
HD	16.74	17.71	19.07	21.32	22.56	23.35	23.76	24.67	25.54	25.93	26.42
LCOS	16.11	17.37	18.72	19.95	20.79	21.55	22.75	23.04	24.17	24.26	24.88
HWOS	15.63	16.88	18.4	18.66	19.37	20.27	20.94	20.74	21.27	21.63	22.25
RAPA	15.37	17.51	18.73	20.71	22.21	23.05	24.46	25.09	26.52	26.39	27.45
CQ	16.31	17.2	17.93	18.48	19.05	19.52	20.12	20.35	20.88	21.21	21.52
JY2	16.48	16.89	17.98	18.47	19.16	19.97	20.9	21.43	21.98	22.06	22.75
